# Supplementary material for: Antihistamines Potentiate Dexamethasone Anti-Inflammatory Effects. Impact on Glucocorticoid Receptor-Mediated Expression of Inflammation-Related Genes
Source: Cells. 2021 Nov 5;10(11):3026. doi: 10.3390/cells10113026 (PMC8617649; doi:10.3390/cells10113026)
Supplement: Supplementary file 1 [file cells-10-03026-s001.zip]

Archive with 1 entries (1 files):
- cells-1432798-supplementary.pdf
